# Supplementary material for: Metabolomic Biomarkers in Bovine Embryo Culture Media and Their Relationship with the Developmental Potential of In Vitro-Produced Embryos
Source: Int J Mol Sci. 2025 Mar 6;26(5):2362. doi: 10.3390/ijms26052362 (PMC11900063; doi:10.3390/ijms26052362)
Supplement: Supplementary file 1 [file ijms-26-02362-s001.zip]

Archive with 2 entries (2 files):
- Supplemental Table S1.xlsx
- Supplemental Table S2.pdf
