# Supplementary material for: Metabolomic Biomarkers in Bovine Embryo Culture Media and Their Relationship with the Developmental Potential of In Vitro-Produced Embryos
Source: Int J Mol Sci. 2025 Mar 6;26(5):2362. doi: 10.3390/ijms26052362 (PMC11900063; doi:10.3390/ijms26052362)
Supplement: Supplementary file 1 [file ijms-26-02362-s001.zip › Supplemental Table S1.xlsx]

## Sheet: Table_3vs4vs5vs6_kruskal
		Supplemental Table S1. The list of metabolites measured with the AbsoluteIDQ® p180 Kit that were included in the statistical analyses, along with their corresponding statistical significances.
		Concentration (µM) or number of samples with measurable concentration ANOVA: mean +/- standard deviation; Kruskal: median (quartile range); Chi-square: number of samples with measurable concentration				post-hoc test p-values
		CM	DBL	HBL	VBL	CM vs DBL	CM vs HBL	CM vs VBL	DBL vs HBL	DBL vs VBL	HBL vs VBL	p-value	test
Acylcarnitines
C0	Carnitine	1.38 (1.36-1.396)	1.56 (1.355-2.485)	1.38 (1.328-1.481)	1.37 (1.373-1.477)	0.633317	1	0.121572	1	0.577449	1	0.217	Kruskal
C2	Acetylcarnitine	0.231 (+/-0.017)	0.269 (+/-0.08)	0.231 (+/-0.034)	0.195 (+/-0.024)	0.467818	0.999998	0.539142	0.199125	0.00550337	0.264333	0.011	ANOVA
C3	Propionylcarnitine	0.05 (0.045-0.057)	0.05 (0.045-0.128)	0.05 (0.044-0.058)	0.04 (0.036-0.043)	1	1	1	0.0890041	0.0101534	0.0197391	0.0138	Kruskal
C3.DC..C4.OH.	Hydroxybutyrylcarnitine	0.017 (+/-0.002)	0.019 (+/-0.005)	0.019 (+/-0.003)	0.016 (+/-0.004)	0.75034	0.618984	0.927248	0.994979	0.195549	0.0974319	0.095	ANOVA
C3.OH	Hydroxypropionylcarnitine	0.03 (0.021-0.03)	0.03 (0.015-0.032)	0.03 (0.017-0.034)	0.02 (0.017-0.02)	1	1	1	0.500247	0.550856	0.331664	0.36	Kruskal
C3.1	Propenoylcarnitine	0.02 (+/-0.001)	0.021 (+/-0.005)	0.023 (+/-0.004)	0.019 (+/-0.003)	0.941494	0.566012	0.974859	0.772556	0.605606	0.133836	0.16	ANOVA
C4	Butyrylcarnitine	0.05 (0.052-0.057)	0.07 (0.047-0.134)	0.06 (0.053-0.063)	0.05 (0.046-0.055)	0.756516	1	1	1	0.0679096	0.178749	0.113	Kruskal
C4.1	Butenylcarnitine	0.023 (+/-0.001)	0.025 (+/-0.007)	0.024 (+/-0.005)	0.021 (+/-0.003)	0.914723	0.944193	0.944312	0.998515	0.435531	0.469006	0.42	ANOVA
C5	Valerylcarnitine	0.042 (+/-0.002)	0.06 (+/-0.023)	0.045 (+/-0.006)	0.045 (+/-0.007)	0.0699377	0.965487	0.983316	0.0294322	0.049597	0.999617	0.015	ANOVA
C5.DC..C6.OH.	Glutarylcarnitine	0.02 (0.016-0.022)	0.02 (0.016-0.023)	0.02 (0.016-0.022)	0.02 (0.016-0.019)	1	1	1	1	0.789449	0.926724	0.665	Kruskal
C5.M.DC	Methylglutarylcarnitine	0.03 (0.027-0.037)	0.04 (0.033-0.042)	0.03 (0.033-0.038)	0.03 (0.031-0.039)	0.289535	0.808175	1	1	0.985366	1	0.404	Kruskal
C5.OH..C3.DC.M.	Hydroxyvalerylcarnitine	0.062 (+/-0.006)	0.062 (+/-0.013)	0.059 (+/-0.007)	0.059 (+/-0.005)	0.999937	0.885233	0.931114	0.718671	0.835961	0.999531	0.69	ANOVA
C5.1	Tiglylcarnitine	0.067 (+/-0.003)	0.069 (+/-0.016)	0.071 (+/-0.008)	0.065 (+/-0.005)	0.964395	0.85164	0.986467	0.974789	0.73779	0.4573	0.5	ANOVA
C5.1.DC	Glutaconylcarnitine	0.023 (+/-0.001)	0.027 (+/-0.009)	0.023 (+/-0.004)	0.023 (+/-0.002)	0.532982	0.991184	0.995982	0.447158	0.506154	0.999889	0.37	ANOVA
C6..C4.1.DC.	Hexanoylcarnitine	0.01 (0.008-0.009)	0.01 (0.007-0.01)	0.01 (0.008-0.009)	0.01 (0.007-0.009)	1	1	1	1	1	1	0.87	Kruskal
C6.1	Hexenoylcarnitine	0.01 (0.01-0.011)	0.01 (0.011-0.011)	0.01 (0.01-0.011)	0.01 (0.01-0.012)	1	1	1	1	1	0.517652	0.576	Kruskal
C7.DC	Pimeloylcarnitine	0.02 (0.018-0.022)	0.01 (0.014-0.016)	0.01 (0.013-0.016)	0.01 (0.014-0.016)	0.0254205	0.00814117	1	0.0461298	1	1	0.024	Kruskal
C8	Octanoylcarnitine	0.085 (+/-0.005)	0.089 (+/-0.011)	0.086 (+/-0.007)	0.087 (+/-0.006)	0.71339	0.97128	0.933789	0.808437	0.942012	0.994644	0.71	ANOVA
C9	Nonaylcarnitine	0.02 (0.016-0.018)	0.02 (0.017-0.02)	0.02 (0.016-0.018)	0.02 (0.015-0.018)	1	1	0.337259	1	0.477765	1	0.39	Kruskal
C10	Decanoylcarnitine	0.091 (+/-0.008)	0.093 (+/-0.016)	0.095 (+/-0.007)	0.094 (+/-0.009)	0.987411	0.928614	0.978922	0.984163	0.999696	0.995157	0.94	ANOVA
C10.1	Decenoylcarnitine	0.046 (+/-0.005)	0.043 (+/-0.007)	0.04 (+/-0.005)	0.044 (+/-0.003)	0.759373	0.164361	0.918271	0.462343	0.977381	0.276905	0.12	ANOVA
C10.2	Decadienylcarnitine	0.106 (+/-0.007)	0.104 (+/-0.013)	0.103 (+/-0.01)	0.096 (+/-0.009)	0.990214	0.962405	0.330651	0.995852	0.281613	0.330304	0.22	ANOVA
C12	Dodecanoylcarnitine	0.02 (0.022-0.031)	0.03 (0.024-0.028)	0.03 (0.023-0.028)	0.02 (0.023-0.029)	1	1	1	1	1	1	0.886	Kruskal
C12.DC	Dodecanedioylcarnitine	0.246 (+/-0.02)	0.243 (+/-0.027)	0.241 (+/-0.013)	0.239 (+/-0.019)	0.990094	0.962995	0.920352	0.996137	0.972362	0.994346	0.93	ANOVA
C12.1	Dodecenoylcarnitine	0.05 (0.043-0.054)	0.05 (0.04-0.056)	0.05 (0.041-0.05)	0.04 (0.039-0.046)	1	1	1	0.468255	0.283746	0.85743	0.332	Kruskal
C14	Tetradecanoylcarnitine	0.02 (0.019-0.021)	0.02 (0.017-0.023)	0.02 (0.017-0.022)	0.02 (0.016-0.019)	1	1	1	0.491858	0.694693	0.388411	0.396	Kruskal
C14.1	Tetradecenoylcarnitine	0.014 (+/-0.001)	0.013 (+/-0.003)	0.013 (+/-0.002)	0.013 (+/-0.003)	0.965151	0.940031	0.909337	0.999501	0.993236	0.997951	0.93	ANOVA
C14.1.OH	Hydroxytetradecenoylcarnitine	0.013 (+/-0.001)	0.015 (+/-0.003)	0.015 (+/-0.002)	0.014 (+/-0.003)	0.294804	0.305664	0.886562	0.999307	0.572003	0.594967	0.21	ANOVA
C14.2	Tetradecadienylcarnitine	0.01 (0.012-0.014)	0.01 (0.013-0.015)	0.01 (0.013-0.015)	0.01 (0.011-0.013)	0.87456	0.825874	1	1	0.0936629	0.0674757	0.0823	Kruskal
C14.2.OH	Hydroxytetradecadienylcarnitine	0.016 (+/-0)	0.019 (+/-0.004)	0.018 (+/-0.002)	0.018 (+/-0.003)	0.410804	0.647915	0.592116	0.929197	0.987471	0.995901	0.48	ANOVA
C16	Hexadecanoylcarnitine	0.04 (0.033-0.037)	0.04 (0.032-0.04)	0.04 (0.036-0.041)	0.04 (0.035-0.04)	1	0.441753	1	1	1	1	0.51	Kruskal
C16.OH	Hydroxyhexadecanoylcarnitine	0.02 (0.023-0.027)	0.03 (0.027-0.034)	0.03 (0.026-0.031)	0.03 (0.027-0.029)	0.0347437	0.147146	1	0.620825	0.382395	1	0.0709	Kruskal
C16.1	Hexadecenoylcarnitine	0.023 (+/-0.002)	0.024 (+/-0.004)	0.024 (+/-0.002)	0.025 (+/-0.002)	0.897095	0.889133	0.605324	1	0.888981	0.866371	0.66	ANOVA
C16.1.OH	Hydroxyhexadecenoylcarnitine	0.016 (+/-0.002)	0.017 (+/-0.002)	0.017 (+/-0.002)	0.018 (+/-0.002)	0.611466	0.447424	0.263185	0.990785	0.832591	0.926143	0.33	ANOVA
C16.2	Hexadecadienylcarnitine	0.013 (+/-0.003)	0.014 (+/-0.003)	0.013 (+/-0.002)	0.013 (+/-0.001)	0.930292	0.997655	0.999842	0.934177	0.913609	0.999118	0.89	ANOVA
C16.2.OH	Hydroxyhexadecadienylcarnitine	0.024 (+/-0.002)	0.023 (+/-0.004)	0.024 (+/-0.003)	0.022 (+/-0.003)	0.965136	0.999909	0.702839	0.880384	0.854661	0.418977	0.46	ANOVA
C18	Octadecanoylcarnitine	0.012 (+/-0.002)	0.014 (+/-0.003)	0.014 (+/-0.002)	0.013 (+/-0.002)	0.235528	0.246809	0.830664	0.999064	0.566154	0.59648	0.17	ANOVA
C18.1	Octadecenoylcarnitine	0.056 (+/-0.004)	0.059 (+/-0.009)	0.06 (+/-0.004)	0.062 (+/-0.007)	0.881859	0.624456	0.457035	0.932434	0.760383	0.96355	0.47	ANOVA
C18.1.OH	Hydroxyoctadecenoylcarnitine	0.054 (+/-0.005)	0.062 (+/-0.006)	0.062 (+/-0.006)	0.065 (+/-0.005)	0.0542995	0.0611644	0.00893697	0.996744	0.740993	0.582837	0.017	ANOVA
C18.2	Octadecadienylcarnitine	0.01 (0.009-0.013)	0.01 (0.009-0.012)	0.01 (0.012-0.013)	0.01 (0.01-0.012)	1	1	0.16082	1	1	0.112617	0.125	Kruskal
Amino acids and derivatives
Ala	Alanine	105 (102-107)	130 (106.445-171)	130.22 (114.586-168.25)	109.81 (107.16-117.505)	0.0903368	0.0150825	1	1	0.368836	0.0578022	0.0124	Kruskal
Arg	Arginine	119 (+/-6.55)	96.665 (+/-21.751)	115.099 (+/-17.461)	113.228 (+/-8.707)	0.0690231	0.967022	0.918977	0.0281368	0.105759	0.992127	0.019	ANOVA
Asn	Asparagine	80.7 (75.909-86.158)	72.6 (70.375-79.813)	82.62 (71.4-86.95)	82.47 (81.514-86.585)	0.529321	1	0.185045	1	0.0548949	1	0.0992	Kruskal
Asp	Aspartate	431.667 (+/-38.574)	308.263 (+/-151.723)	395.821 (+/-75.655)	399.806 (+/-40.73)	0.0912299	0.885183	0.929721	0.0965172	0.13424	0.999603	0.043	ANOVA
Cit	Citrulline	0 (0 %)	5 (41.67 %)	0 (0 %)	0 (0 %)	0	0	0	0	0	0	0.0022	Chi-square
Gln	Glutamine	3.57 (3.49-3.958)	22.05 (3.597-133.25)	21.25 (3.235-53.75)	3.41 (3.22-3.573)	0.819145	1	1	1	0.0365682	0.219474	0.0873	Kruskal
Glu	Glutamate	100 (96.8-105)	111 (99.367-153.25)	98.41 (93.475-111.5)	99.21 (97.293-100.408)	0.752037	1	0.215904	1	0.206847	1	0.222	Kruskal
Gly	Glycine	3070 (3040-3390)	2735.82 (165-3210.371)	3330.87 (2938.483-3503.537)	3180.49 (2979.985-3256.55)	0.750549	1	0.0514059	1	0.749891	0.900216	0.125	Kruskal
His	Histidine	49.5 (48.583-54.683)	53.4 (51.355-55.718)	50.44 (45.29-54.4)	44.72 (40.631-48.965)	1	1	1	0.125318	0.0151354	0.0613767	0.0279	Kruskal
Ile	Isoleucine	228 (+/-21.05)	238.912 (+/-35.022)	239.766 (+/-44.427)	227.335 (+/-19.685)	0.936849	0.91416	0.999985	0.999907	0.868396	0.81734	0.78	ANOVA
Leu	Leucine	241.667 (+/-23.004)	247.753 (+/-34.254)	247.515 (+/-43.858)	241.868 (+/-18.753)	0.987491	0.987555	1	0.999998	0.978688	0.977493	0.96	ANOVA
Lys	Lysine	334.333 (+/-13.738)	334.34 (+/-39.486)	347.283 (+/-48.979)	329.571 (+/-39.607)	1	0.929797	0.996753	0.848603	0.99325	0.720089	0.72	ANOVA
Met	Methionine	52 (+/-3.691)	48.321 (+/-5.659)	51.793 (+/-7.925)	51.474 (+/-3.347)	0.671378	0.999893	0.998587	0.452606	0.625708	0.999211	0.45	ANOVA
Orn	Ornithine	0 (0 %)	5 (41.67 %)	4 (25 %)	0 (0 %)	0	0	0	0	0	0	0.064	Chi-square
Phe	Phenylalanine	98.867 (+/-5.008)	100.782 (+/-15.451)	101.414 (+/-16.059)	95.831 (+/-7.851)	0.993318	0.982832	0.976524	0.999337	0.828176	0.737165	0.76	ANOVA
Pro	Proline	96.133 (+/-6.209)	101.016 (+/-14.719)	98.55 (+/-15.892)	99.632 (+/-7.058)	0.897985	0.984062	0.962058	0.960862	0.994725	0.99696	0.91	ANOVA
Ser	Serine	102.3 (+/-8.898)	101.403 (+/-20.731)	101.138 (+/-15.712)	99.271 (+/-11.58)	0.999573	0.998962	0.985527	0.99997	0.989334	0.991373	0.98	ANOVA
Thr	Threonine	197 (194.721-216.613)	194.14 (177.5-206.5)	187.09 (151-228.034)	224.68 (216.324-233.607)	1	1	1	0.788229	0.0657909	0.174397	0.125	Kruskal
Trp	Tryptophan	17.733 (+/-1.388)	18.387 (+/-2.814)	18.985 (+/-3.109)	18.045 (+/-1.266)	0.962873	0.774562	0.996012	0.927322	0.989273	0.79829	0.72	ANOVA
Tyr	Tyrosine	97.6 (95.956-107.578)	104 (95.006-112.25)	99.51 (92.592-104.174)	97.97 (95.715-100.374)	1	1	1	1	0.745961	1	0.695	Kruskal
Val	Valine	199.333 (+/-9.076)	203.099 (+/-28.859)	203.613 (+/-30.521)	199.135 (+/-18.821)	0.992957	0.988541	0.999999	0.99995	0.984541	0.973876	0.97	ANOVA
Ac.Orn	Acetylornithine	0.13 (0.125-0.186)	0.18 (0.144-0.869)	0.13 (0.119-0.187)	0.12 (0.115-0.12)	0.779096	1	0.209158	0.249726	0.000894173	0.101099	0.00437	Kruskal
ADMA	Asymmetric dimethylarginine	0 (0 %)	4 (33.33 %)	0 (0 %)	0 (0 %)	0	0	0	0	0	0	0.0098	Chi-square
alpha.AAA	alpha-Aminoadipic acid	0 (0 %)	5 (41.67 %)	3 (18.75 %)	0 (0 %)	0	0	0	0	0	0	0.054	Chi-square
Carnosine		0 (0 %)	1 (8.33 %)	0 (0 %)	0 (0 %)	0	0	0	0	0	0	0.45	Chi-square
Creatinine		0 (0 %)	4 (33.33 %)	0 (0 %)	0 (0 %)	0	0	0	0	0	0	0.0098	Chi-square
DOPA	Dihydroxyphenylalanine	0 (0 %)	1 (8.33 %)	3 (18.75 %)	0 (0 %)	0	0	0	0	0	0	0.36	Chi-square
Histamine		3 (60 %)	2 (16.67 %)	4 (25 %)	0 (0 %)	0	0	0	0	0	0	0.056	Chi-square
Kynurenine		0 (0 %)	5 (41.67 %)	1 (6.25 %)	0 (0 %)	0	0	0	0	0	0	0.012	Chi-square
Met.SO	Methionine sulfoxide	0.22 (0.147-0.618)	0.58 (0.45-4.68)	0.34 (0.174-0.525)	0.09 (0.059-0.144)	0.315109	1	0.294856	0.156707	2.05562e-05	0.00395804	0.000115	Kruskal
Putrescine		3 (60 %)	2 (16.67 %)	9 (56.25 %)	0 (0 %)	0	0	0	0	0	0	0.0073	Chi-square
SDMA	Symmetric dimethylarginine	0 (0 %)	3 (25 %)	0 (0 %)	0 (0 %)	0	0	0	0	0	0	0.04	Chi-square
Serotonin		0 (0 %)	4 (33.33 %)	0 (0 %)	0 (0 %)	0	0	0	0	0	0	0.0098	Chi-square
Spermidine		0 (0 %)	4 (33.33 %)	9 (56.25 %)	0 (0 %)	0	0	0	0	0	0	0.0085	Chi-square
Spermine		0 (0 %)	0 (0 %)	6 (37.5 %)	0 (0 %)	0	0	0	0	0	0	0.0082	Chi-square
t4.OH.Pro	trans-4-Hydroxyproline	0 (0 %)	4 (33.33 %)	0 (0 %)	0 (0 %)	0	0	0	0	0	0	0.0098	Chi-square
Taurine		0 (0 %)	4 (33.33 %)	0 (0 %)	0 (0 %)	0	0	0	0	0	0	0.0098	Chi-square
total.DMA	ADMA+SDMA	0 (0 %)	4 (33.33 %)	1 (6.25 %)	0 (0 %)	0	0	0	0	0	0	0.048	Chi-square
Phosphatidylcholines (PC aa), plasmalogens (PC ae) and lysophosphatidylcholines (lysoPC a)
lysoPC.a.C14.0		5.027 (+/-0.129)	5.01 (+/-0.196)	5.012 (+/-0.08)	4.911 (+/-0.114)	0.995142	0.996741	0.408604	0.999946	0.333164	0.259709	0.23	ANOVA
lysoPC.a.C16.0		0.882 (0.854-1.02391)	1.10974 (0.95431-1.975)	0.95805 (0.86734-1.17515)	0.94851 (0.90882-0.99812)	0.217076	1	0.398178	1	0.265351	1	0.199	Kruskal
lysoPC.a.C16.1		0.059 (+/-0.011)	0.066 (+/-0.02)	0.062 (+/-0.016)	0.068 (+/-0.019)	0.840049	0.984652	0.783648	0.903123	0.998194	0.840795	0.71	ANOVA
lysoPC.a.C17.0		0.081 (0.07591-0.08676)	0.087 (0.06236-0.14925)	0.0595 (0.05151-0.07897)	0.061 (0.05219-0.06981)	1	0.27799	0.0470711	0.313803	0.0794952	1	0.0347	Kruskal
lysoPC.a.C18.0		0.499 (0.45712-0.50887)	0.6065 (0.44491-2.0775)	0.54488 (0.46-0.58525)	0.46288 (0.41831-0.49091)	0.812507	1	1	1	0.108666	0.147429	0.13	Kruskal
lysoPC.a.C18.1		0.223 (0.19795-0.23938)	0.254 (0.21029-0.60575)	0.21298 (0.17665-0.24525)	0.20025 (0.18529-0.22557)	1	1	0.387938	1	0.286661	1	0.336	Kruskal
lysoPC.a.C18.2		0.621 (0.521-0.755)	0.32617 (0.1825-0.53275)	0.457 (0.36572-0.512)	0.36671 (0.3568-0.47574)	0.0174333	0.142079	0.70916	0.0611169	1	1	0.0446	Kruskal
lysoPC.a.C20.3		0.024 (+/-0.009)	0.028 (+/-0.009)	0.029 (+/-0.012)	0.02 (+/-0.008)	0.871183	0.759926	0.92606	0.993928	0.319463	0.175078	0.19	ANOVA
lysoPC.a.C20.4		0.015 (+/-0.002)	0.03 (+/-0.011)	0.036 (+/-0.017)	0.018 (+/-0.01)	0.148394	0.0148123	0.976834	0.611189	0.14624	0.00651253	0.0021	ANOVA
lysoPC.a.C24.0		0.083 (+/-0.005)	0.086 (+/-0.032)	0.07 (+/-0.02)	0.045 (+/-0.013)	0.99697	0.654015	0.0147996	0.269514	0.000586682	0.034512	0.00075	ANOVA
lysoPC.a.C26.0		0.018 (+/-0.004)	0.023 (+/-0.01)	0.017 (+/-0.007)	0.026 (+/-0.009)	0.744239	0.974372	0.295416	0.214903	0.734201	0.0255364	0.029	ANOVA
lysoPC.a.C26.1		0.014 (+/-0.004)	0.012 (+/-0.004)	0.01 (+/-0.003)	0.011 (+/-0.001)	0.676291	0.181337	0.385013	0.626358	0.911231	0.970822	0.21	ANOVA
lysoPC.a.C28.0		0.041 (+/-0.005)	0.039 (+/-0.007)	0.034 (+/-0.008)	0.037 (+/-0.008)	0.940053	0.218049	0.774314	0.269547	0.955237	0.631014	0.15	ANOVA
lysoPC.a.C28.1		0.007 (0.00511-0.01022)	0.01011 (0.00639-0.01615)	0.00506 (0.00289-0.00824)	0.00575 (0.00415-0.01086)	1	0.980309	0.0327324	1	0.402591	1	0.0863	Kruskal
PC.aa.C24.0		0.011 (+/-0.003)	0.011 (+/-0.002)	0.011 (+/-0.003)	0.012 (+/-0.002)	0.99964	0.999789	0.89487	0.999993	0.864444	0.829819	0.82	ANOVA
PC.aa.C26.0		0.255 (+/-0.005)	0.254 (+/-0.011)	0.258 (+/-0.01)	0.261 (+/-0.012)	0.998358	0.929866	0.73099	0.725769	0.431084	0.919978	0.45	ANOVA
PC.aa.C28.1		0.015 (0.01457-0.01543)	0.014 (0.01029-0.0205)	0.008 (0.00696-0.00911)	0.01114 (0.00964-0.01179)	1	0.00260106	0.000653277	0.206405	0.302816	0.235005	0.000294	Kruskal
PC.aa.C30.0		0.049 (0.047-0.052)	0.04933 (0.03901-0.08075)	0.04537 (0.0435-0.04833)	0.04876 (0.04503-0.0522)	1	1	1	1	1	1	0.736	Kruskal
PC.aa.C30.2		2 (40 %)	6 (50 %)	6 (37.5 %)	0 (0 %)	0	0	0	0	0	0	0.079	Chi-square
PC.aa.C32.0		0.00567 (0.005-0.00567)	0.00941 (0.008-0.162)	0.00756 (0.00469-0.00925)	0.00598 (0.00519-0.00771)	0.0563949	0.670545	0.301893	1	0.156399	1	0.0735	Kruskal
PC.aa.C32.1		0.00633 (0.006-0.00633)	0.009 (0.00713-0.061)	0.00667 (0.00456-0.00932)	0.00594 (0.00495-0.00693)	0.118028	1	0.0890764	1	0.0207059	1	0.029	Kruskal
PC.aa.C32.2		0.005 (0.004-0.005)	0.005 (0.00189-0.00778)	0.004 (0.003-0.007)	0.00622 (0.00506-0.00894)	1	1	1	0.677843	0.311403	0.36622	0.342	Kruskal
PC.aa.C32.3		0.004 (+/-0.001)	0.003 (+/-0.001)	0.003 (+/-0.002)	0.004 (+/-0.001)	0.724066	0.847216	0.989546	0.983222	0.80302	0.926818	0.68	ANOVA
PC.aa.C34.1		0.019 (0.01518-0.02082)	0.02278 (0.01561-0.95825)	0.0175 (0.01355-0.01827)	0.0141 (0.01323-0.01507)	1	1	0.177182	0.213212	0.00326745	0.278183	0.0115	Kruskal
PC.aa.C34.2		0.016 (0.015-0.017)	0.02519 (0.01556-0.102)	0.01638 (0.01151-0.01981)	0.01905 (0.01537-0.0193)	0.198245	1	0.0457878	1	0.582583	1	0.0802	Kruskal
PC.aa.C34.3		0.00267 (0.00267-0.003)	0.00363 (0.00213-0.0055)	0.00283 (0.002-0.00407)	0.0024 (0.0016-0.0032)	0.600775	1	0.40702	1	0.138512	1	0.213	Kruskal
PC.aa.C34.4		0.004 (0.003-0.007)	0.00592 (0.0045-0.00775)	0.005 (0.00387-0.00725)	0.00642 (0.00408-0.00817)	0.470202	1	1	0.573758	1	1	0.485	Kruskal
PC.aa.C36.0		0.107 (+/-0.012)	0.111 (+/-0.015)	0.107 (+/-0.012)	0.113 (+/-0.008)	0.905562	0.999994	0.752211	0.80079	0.972159	0.55516	0.54	ANOVA
PC.aa.C36.1		0.01121 (0.011-0.01145)	0.00907 (0.00787-0.72175)	0.00879 (0.00775-0.00984)	0.00954 (0.00859-0.01038)	0.643695	0.116911	0.89519	0.663842	1	1	0.214	Kruskal
PC.aa.C36.2		0.05367 (0.05367-0.057)	0.05844 (0.049-0.33825)	0.05 (0.04697-0.0535)	0.04776 (0.04544-0.04973)	1	1	0.490378	0.187577	0.0199111	0.354048	0.0453	Kruskal
PC.aa.C36.3		0.00415 (0.004-0.00519)	0.00726 (0.0054-0.09525)	0.005 (0.00372-0.00565)	0.00467 (0.00398-0.00562)	0.0780555	1	0.0236263	1	0.0251106	1	0.0168	Kruskal
PC.aa.C36.4		0.004 (0.00205-0.00462)	0.00455 (0.003-0.084)	0.004 (0.00289-0.00513)	0.00385 (0.00321-0.00449)	0.536965	1	0.638422	1	1	1	0.489	Kruskal
PC.aa.C36.5		0.002 (0.001-0.002)	0.00317 (0.002-0.00725)	0.00133 (0.00092-0.002)	0.00167 (0.00133-0.002)	0.0737691	1	0.000825586	1	0.0299417	1	0.00242	Kruskal
PC.aa.C36.6		0.002 (0-0.004)	0.0025 (0.00097-0.00425)	0.00117 (0.00033-0.00275)	0.00089 (0.00056-0.00089)	1	1	0.706384	1	0.128391	0.912269	0.247	Kruskal
PC.aa.C38.0		0.01 (+/-0.001)	0.012 (+/-0.006)	0.01 (+/-0.004)	0.011 (+/-0.003)	0.75685	0.996992	0.900389	0.688381	0.985503	0.904335	0.64	ANOVA
PC.aa.C38.1		0.004 (0.003-0.004)	0.006 (0.004-0.0175)	0.0045 (0.003-0.00856)	0.00856 (0.00122-0.00978)	0.255142	1	0.770494	0.737741	1	1	0.359	Kruskal
PC.aa.C38.3		0.00124 (0.001-0.00142)	0.0035 (0.00133-0.23925)	0.00168 (0.00101-0.004)	0.0011 (0.00092-0.00136)	0.229729	1	0.456757	1	0.012191	0.269895	0.0303	Kruskal
PC.aa.C38.4		0.003 (0.003-0.004)	0.005 (0.00307-0.3105)	0.00275 (0.00237-0.00404)	0.00281 (0.0025-0.00354)	0.74158	1	0.0560357	1	0.104463	1	0.0838	Kruskal
PC.aa.C38.5		0.004 (0.00385-0.00615)	0.00654 (0.005-0.1095)	0.00569 (0.0049-0.00725)	0.00538 (0.00538-0.00692)	0.315969	1	0.874758	1	1	1	0.416	Kruskal
PC.aa.C38.6		0.001 (0.00097-0.0017)	0.00197 (0.00042-0.047)	0.0025 (0.00097-0.005)	0.00109 (0.00097-0.00158)	0.839031	0.538316	1	1	0.527929	0.258386	0.249	Kruskal
PC.aa.C40.1		0.151 (+/-0.015)	0.141 (+/-0.009)	0.127 (+/-0.015)	0.135 (+/-0.017)	0.567238	0.0121622	0.200596	0.0680046	0.774321	0.508558	0.0095	ANOVA
PC.aa.C40.2		0.002 (+/-0.001)	0.004 (+/-0.003)	0.002 (+/-0.002)	0.001 (+/-0.001)	0.54064	0.998811	0.863896	0.179543	0.0518873	0.821029	0.065	ANOVA
PC.aa.C40.3		0.002 (0.00133-0.00267)	0.002 (0.00175-0.01225)	0.00133 (0.001-0.002)	0.002 (0.00133-0.002)	1	0.982439	0.139537	1	0.735892	1	0.245	Kruskal
PC.aa.C40.4		0.00267 (0.00267-0.003)	0.00302 (0.0025-0.04475)	0.004 (0.00361-0.00468)	0.00267 (0.00229-0.00371)	0.510089	0.174126	1	1	0.791398	0.223216	0.145	Kruskal
PC.aa.C40.5		0 (0 %)	4 (33.33 %)	0 (0 %)	0 (0 %)	0	0	0	0	0	0	0.0098	Chi-square
PC.aa.C40.6		0.09348 (0.09252-0.096)	0.09445 (0.09044-0.17775)	0.091 (0.08746-0.09781)	0.09011 (0.08866-0.09276)	1	1	0.263697	0.904626	0.117326	1	0.172	Kruskal
PC.aa.C42.0		0.014 (+/-0.003)	0.013 (+/-0.004)	0.012 (+/-0.003)	0.013 (+/-0.002)	0.754038	0.315275	0.847821	0.775041	0.997345	0.684393	0.34	ANOVA
PC.aa.C42.1		0.013 (+/-0.002)	0.011 (+/-0.004)	0.012 (+/-0.004)	0.015 (+/-0.003)	0.746432	0.893369	0.914703	0.968545	0.176303	0.296369	0.18	ANOVA
PC.aa.C42.2		0.015 (+/-0.002)	0.017 (+/-0.004)	0.015 (+/-0.003)	0.014 (+/-0.003)	0.663264	0.996226	0.964245	0.565646	0.193719	0.792627	0.24	ANOVA
PC.aa.C42.4		0.002 (+/-0.001)	0.004 (+/-0.002)	0.003 (+/-0.001)	0.002 (+/-0.001)	0.106695	0.960303	0.954774	0.0606585	0.00517177	0.551722	0.0062	ANOVA
PC.aa.C42.5		0.005 (0.003-0.005)	0.004 (0.00375-0.00875)	0.002 (0.001-0.0195)	0.01733 (0.00433-0.0325)	1	1	1	0.939254	1	0.573301	0.581	Kruskal
PC.aa.C42.6		0.061 (+/-0.004)	0.055 (+/-0.012)	0.046 (+/-0.01)	0.058 (+/-0.013)	0.679664	0.0440204	0.923728	0.167089	0.933347	0.0562914	0.017	ANOVA
PC.ae.C30.0		0.03955 (0.039-0.04245)	0.036 (0.03024-0.03925)	0.029 (0.02581-0.03169)	0.02894 (0.02822-0.03232)	0.444862	0.00399595	0.0660043	0.0346239	0.454738	1	0.00509	Kruskal
PC.ae.C30.1		0.001 (0.001-0.001)	0.0013 (6e-04-0.003)	0.0011 (0-0.0021)	0.0012 (9e-04-0.0019)	1	1	1	1	1	1	0.798	Kruskal
PC.ae.C30.2		0.001 (0.001-0.001)	0.001 (0.001-0.002)	0.001 (0.001-0.002)	0.0015 (0.001-0.002)	1	1	1	0.645411	1	1	0.625	Kruskal
PC.ae.C32.1		0.002 (0.00133-0.002)	0.00267 (0.00175-0.02675)	0.00267 (0.001-0.00425)	0.002 (0.00133-0.00267)	0.41781	0.724002	1	1	0.894672	1	0.452	Kruskal
PC.ae.C32.2		0.01 (+/-0.001)	0.015 (+/-0.008)	0.011 (+/-0.001)	0.01 (+/-0.003)	0.187942	0.997058	0.998126	0.0624444	0.0409113	0.960614	0.028	ANOVA
PC.ae.C34.0		0.004 (0.004-0.0056)	0.00673 (0.00475-0.02825)	0.00433 (0.00355-0.006)	0.00513 (0.00397-0.0063)	0.362957	1	0.070087	1	0.523576	1	0.132	Kruskal
PC.ae.C34.1		0.00494 (0.00439-0.005)	0.00497 (0.00297-0.10725)	0.004 (0.00275-0.00525)	0.00439 (0.00247-0.00576)	1	1	0.82638	1	1	1	0.666	Kruskal
PC.ae.C34.2		0.002 (0.002-0.00267)	0.006 (0.0035-0.05)	0.00333 (0.00292-0.00483)	0.00433 (0.00333-0.00583)	0.0175586	0.241811	0.402977	0.058256	1	1	0.0366	Kruskal
PC.ae.C34.3		0.003 (0.003-0.003)	0.0045 (0.00266-0.0075)	0.00209 (0.002-0.003)	0.00259 (0.00225-0.00314)	1	0.491927	0.0165159	1	0.159968	1	0.0365	Kruskal
PC.ae.C36.0		0.038 (0.03756-0.04044)	0.04285 (0.03963-0.0585)	0.03876 (0.03775-0.04225)	0.04285 (0.03635-0.04333)	0.242054	1	0.206904	1	0.825599	1	0.211	Kruskal
PC.ae.C36.1		0.017 (0.015-0.022)	0.0235 (0.02171-0.11525)	0.01835 (0.01725-0.02122)	0.01941 (0.01641-0.02188)	0.0872422	1	0.0107481	1	0.0774791	1	0.0178	Kruskal
PC.ae.C36.2		0.013 (0.01138-0.01328)	0.014 (0.01107-0.0425)	0.01169 (0.01012-0.01371)	0.0117 (0.01138-0.01328)	1	1	0.317244	1	0.618193	1	0.41	Kruskal
PC.ae.C36.3		0.00133 (0.001-0.00133)	0.0035 (0.00158-0.013)	0.00189 (0.001-0.00267)	0.00178 (0.00178-0.00222)	0.119968	1	0.338166	0.753056	0.833883	1	0.18	Kruskal
PC.ae.C36.4		0.005 (+/-0.001)	0.01 (+/-0.007)	0.006 (+/-0.002)	0.009 (+/-0.003)	0.194853	0.970507	0.458105	0.131984	0.922487	0.477132	0.082	ANOVA
PC.ae.C36.5		0.004 (0.003-0.004)	0.00367 (0.00277-0.0115)	0.00314 (0.002-0.00419)	0.00367 (0.00314-0.00524)	1	1	0.537754	1	1	0.452856	0.424	Kruskal
PC.ae.C38.0		0.044 (+/-0.004)	0.045 (+/-0.008)	0.041 (+/-0.005)	0.042 (+/-0.004)	0.983745	0.802403	0.913668	0.329329	0.578416	0.993606	0.35	ANOVA
PC.ae.C38.1		0.003 (0.00281-0.00386)	0.006 (0.00386-0.0265)	0.00393 (0.003-0.005)	0.00281 (0.00246-0.00342)	0.209224	1	0.389585	1	0.0195604	0.437287	0.0423	Kruskal
PC.ae.C38.2		0.004 (0.00348-0.00452)	0.00441 (0.00295-0.024)	0.00357 (0.0027-0.00525)	0.00209 (0.00148-0.00278)	1	1	1	0.195855	0.0164407	0.0971824	0.0374	Kruskal
PC.ae.C38.3		0.004 (0.003-0.004)	0.00625 (0.004-0.02225)	0.0045 (0.00294-0.0061)	0.00458 (0.00367-0.00596)	0.11495	1	0.290301	1	0.35759	1	0.147	Kruskal
PC.ae.C38.4		0.00653 (0.006-0.00747)	0.00773 (0.0064-0.02325)	0.0065 (0.005-0.00793)	0.00747 (0.00583-0.0098)	1	1	0.252767	1	1	1	0.385	Kruskal
PC.ae.C38.5		0.00733 (0.007-0.00733)	0.0057 (0.005-0.0215)	0.00626 (0.00407-0.007)	0.00489 (0.00346-0.0057)	1	0.380653	1	0.0438032	0.131945	0.504571	0.0664	Kruskal
PC.ae.C38.6		3 (60 %)	8 (66.67 %)	6 (37.5 %)	70 (0 %)	0	0	0	0	0	0	0.31	Chi-square
PC.ae.C40.1		0.004 (+/-0.002)	0.007 (+/-0.004)	0.004 (+/-0.002)	0.005 (+/-0.002)	0.147164	0.998169	0.620202	0.03742	0.660061	0.485853	0.036	ANOVA
PC.ae.C40.2		0.003 (0.003-0.003)	0.0027 (0.002-0.0195)	0.002 (0.0018-0.003)	0.0018 (0.00135-0.00225)	1	0.412652	0.461422	0.0456781	0.0279924	0.475426	0.027	Kruskal
PC.ae.C40.3		0.002 (0-0.003)	0.00261 (0.002-0.02)	0.0035 (0.002-0.00444)	0.00278 (0.00139-0.00417)	0.295351	0.352366	1	0.85967	1	1	0.373	Kruskal
PC.ae.C40.4		0.017 (0.015-0.018)	0.02019 (0.0179-0.0335)	0.018 (0.01556-0.02037)	0.01898 (0.01852-0.01944)	0.0719776	0.884857	0.24496	0.705367	0.593894	1	0.116	Kruskal
PC.ae.C40.5		0.003 (0.003-0.004)	0.00317 (0.00167-0.018)	0.00317 (0.00192-0.004)	0.00333 (0.00333-0.005)	1	1	1	0.825028	1	0.229871	0.35	Kruskal
PC.ae.C40.6		0.00457 (0.004-0.0061)	0.00605 (0.00457-0.01825)	0.005 (0.00376-0.0061)	0.00381 (0.00305-0.00457)	0.728212	1	0.480768	1	0.0255991	0.430004	0.0729	Kruskal
PC.ae.C42.0		0.223 (+/-0.006)	0.215 (+/-0.012)	0.211 (+/-0.015)	0.226 (+/-0.011)	0.700131	0.299869	0.946576	0.820412	0.187439	0.0231487	0.027	ANOVA
PC.ae.C42.1		0.03 (+/-0.005)	0.034 (+/-0.005)	0.03 (+/-0.004)	0.034 (+/-0.006)	0.361234	0.988007	0.3371	0.257295	0.999385	0.245431	0.1	ANOVA
PC.ae.C42.2		0.003 (0.002-0.004)	0.0035 (0.00205-0.00525)	0.00286 (0.00164-0.00325)	0.00191 (0.00109-0.00218)	1	1	0.687869	0.663031	0.098846	0.779956	0.193	Kruskal
PC.ae.C42.3		0.004 (0.0025-0.00417)	0.003 (0.00237-0.00725)	0.003 (0.002-0.00333)	0.00333 (0.00188-0.00417)	1	1	0.548588	1	1	1	0.577	Kruskal
PC.ae.C42.5		0.226 (+/-0.008)	0.236 (+/-0.019)	0.231 (+/-0.015)	0.237 (+/-0.015)	0.673125	0.933428	0.61777	0.863228	0.998628	0.802743	0.56	ANOVA
PC.ae.C44.3		0.011 (0.01-0.01689)	0.01 (0.00964-0.01125)	0.013 (0.01-0.01407)	0.01337 (0.01161-0.02217)	1	1	0.354075	0.453606	0.0116441	0.337957	0.0381	Kruskal
PC.ae.C44.4		0.025 (+/-0.003)	0.025 (+/-0.004)	0.024 (+/-0.004)	0.023 (+/-0.003)	0.988201	0.892936	0.741722	0.958269	0.806349	0.963513	0.72	ANOVA
PC.ae.C44.5		0.023 (+/-0.004)	0.021 (+/-0.004)	0.018 (+/-0.002)	0.02 (+/-0.003)	0.779193	0.0366615	0.500111	0.0834061	0.922888	0.358103	0.022	ANOVA
PC.ae.C44.6		0.02 (+/-0.004)	0.019 (+/-0.004)	0.019 (+/-0.004)	0.02 (+/-0.003)	0.999344	0.996371	0.978845	0.999365	0.912698	0.848822	0.87	ANOVA
Sphingomyelins and hydroxysphingomyelins
SM..OH..C14.1		0.02 (0.018-0.02)	0.02109 (0.01455-0.0925)	0.01685 (0.0135-0.01996)	0.01977 (0.01604-0.02109)	1	1	0.426402	1	1	1	0.498	Kruskal
SM..OH..C16.1		2 (40 %)	7 (58.33 %)	4 (25 %)	70 (0 %)	0	0	0	0	0	0	0.11	Chi-square
SM..OH..C22.1		0.004 (0.004-0.004)	0.00526 (0.00359-0.08925)	0.00482 (0.00175-0.006)	0.00568 (0.00484-0.00663)	0.362875	1	0.536414	0.253319	1	0.348964	0.181	Kruskal
SM..OH..C22.2		0.003 (0.00263-0.00337)	0.00181 (0.00038-0.092)	0.0015 (0.00028-0.00225)	0.00225 (0.00188-0.00281)	1	0.242259	0.927368	1	1	0.866236	0.326	Kruskal
SM..OH..C24.1		0.00314 (0.003-0.00353)	0.0035 (0.00186-0.0195)	0.00235 (0.00118-0.003)	0.00275 (0.00157-0.00314)	1	0.443222	0.333243	0.96349	1	1	0.301	Kruskal
SM.C16.0		0.018 (0.0161-0.01857)	0.02033 (0.01664-1.3825)	0.02102 (0.0175-0.02548)	0.01764 (0.0161-0.01965)	0.631312	0.561576	1	1	0.494117	0.402052	0.281	Kruskal
SM.C16.1		0.003 (0.00232-0.00301)	0.0035 (0.00207-0.154)	0.00325 (0.003-0.005)	0.0029 (0.00209-0.00301)	0.837011	0.935963	1	1	0.442544	0.489972	0.358	Kruskal
SM.C18.0		0.003 (0.00213-0.0032)	0.005 (0.0024-0.29275)	0.00373 (0.00275-0.00508)	0.00427 (0.004-0.00489)	0.12879	0.879404	0.474472	0.442663	1	1	0.199	Kruskal
SM.C18.1		0.00061 (0-0.00073)	0.00123 (0.00021-0.111)	0.00067 (0.00042-0.002)	0.00073 (0.00036-0.00082)	0.551594	1	1	1	0.968329	1	0.56	Kruskal
SM.C20.2		1 (20 %)	5 (41.67 %)	1 (6.25 %)	0 (0 %)	0	0	0	0	0	0	0.031	Chi-square
SM.C22.3		3 (60 %)	7 (58.33 %)	11 (68.75 %)	70 (0 %)	0	0	0	0	0	0	0.92	Chi-square
SM.C24.0		0.01 (0.0097-0.0103)	0.01226 (0.00786-0.254)	0.01 (0.00848-0.01164)	0.01061 (0.00788-0.01227)	0.895504	1	0.766238	1	1	1	0.615	Kruskal
SM.C24.1		0.008 (0.00738-0.00862)	0.0125 (0.00813-0.53425)	0.009 (0.00785-0.01246)	0.00862 (0.00708-0.01092)	0.202639	1	0.549131	1	0.512898	1	0.258	Kruskal
SM.C26.0		0.00945 (0.00788-0.01)	0.009 (0.00718-0.01065)	0.008 (0.006-0.00945)	0.0063 (0.00315-0.00788)	1	1	1	0.244754	0.0671593	0.201001	0.107	Kruskal
SM.C26.1		0.001 (0-0.002)	0.00125 (0.00038-0.01025)	0.001 (0.001-0.0015)	5e-04 (0-0.001)	1	1	1	1	0.281426	0.411287	0.356	Kruskal
Other
Hexoses		815.97 (781-821.36)	705.24 (670.25-829.829)	830.5 (777-879.125)	891.38 (838.191-945.91)	0.859187	1	0.156354	0.52191	0.00654233	0.471125	0.0221	Kruskal
Metabolic indexes
(C2+C3)/C0		0.204 (+/-0.007)	0.19 (+/-0.034)	0.203 (+/-0.026)	0.167 (+/-0.011)	0.736	0.999768	0.047414	0.560255	0.144582	0.0051656	0.0065	ANOVA
Aromatic amino acids		218.333 (+/-14.312)	220.622 (+/-31.575)	220.305 (+/-33.346)	208.882 (+/-18.987)	0.998757	0.999107	0.929822	0.999991	0.771804	0.753784	0.75	ANOVA
BCAA	Val+Ile+Leu	669 (+/-52.305)	689.762 (+/-96.286)	690.881 (+/-118.054)	668.312 (+/-56.475)	0.976192	0.969165	0.999999	0.999989	0.9517	0.934388	0.91	ANOVA
C2/C0		0.17 (0.164-0.169)	0.14 (0.129-0.163)	0.16 (0.147-0.185)	0.14 (0.13-0.148)	0.136417	1	0.0660479	0.032106	1	0.00820372	0.00448	Kruskal
CPT I ratio	C0/(C16+C18)	0.034 (+/-0.002)	0.03 (+/-0.009)	0.038 (+/-0.004)	0.036 (+/-0.004)	0.697698	0.45241	0.917156	0.00589913	0.147293	0.738334	0.011	ANOVA
Essential AA	His + Ile + Leu + Lys + Met + Phe + Thr + Trp + Val	1377.667 (+/-113.935)	1370.567 (+/-165.079)	1399.815 (+/-227.884)	1382.756 (+/-124.452)	0.999853	0.995083	0.99995	0.973962	0.998578	0.995383	0.98	ANOVA
Fisher ratio	(Ile+Leu+Val) /(Phe+Trp+Tyr)	3.04 (3.034-3.086)	3.13 (3.078-3.169)	3.09 (3.04-3.165)	3.13 (3.096-3.156)	0.206885	0.503507	1	0.134104	1	0.989173	0.206	Kruskal
Glucogenic AA	Ala + Arg + Asn +Asp + Cys + Gln+ Glu + Gly + His+ Met + Pro + Ser+ Thr + Val	3273 (3240-3608)	2992.59 (464.75-3482.239)	3592.81 (3212.165-3807.409)	3442.73 (3256.784-3546.335)	1	1	0.0889232	1	0.606045	1	0.19	Kruskal
Met-SO/Met		0 (0.003-0.011)	0.01 (0.009-0.09)	0.01 (0.003-0.011)	0 (0.001-0.003)	0.265205	1	0.347537	0.155908	1.24214e-05	0.00201557	6.25e-05	Kruskal
MUFA PC	Sum of PCs with monounsaturated fatty acid residues	0.27 (0.257-0.297)	0.29 (0.259-2.27)	0.24 (0.232-0.259)	0.25 (0.249-0.27)	1	0.0334048	0.000839103	0.38556	0.0952696	0.736839	0.00129	Kruskal
MUFA PC/SFA PC		0.34 (0.318-0.376)	0.37 (0.334-2.138)	0.32 (0.296-0.347)	0.32 (0.312-0.33)	1	0.559007	0.00558613	0.549886	0.0113414	1	0.00602	Kruskal
Non-essential amino acids	Ala + Arg + Asn + Asp + Cys + Gln + Glu + Gly + Pro + Ser + Tyr	4284 (4188-4605)	3875.9 (1405.25-4417.5)	4343.39 (3921.624-4739)	4282.9 (4135.587-4371.683)	0.673794	1	0.347307	1	1	1	0.413	Kruskal
PUFA/PC	Sum of PCs with polyunsaturated fatty acid residues	0.7 (0.694-0.706)	0.71 (0.687-2.585)	0.67 (0.662-0.7)	0.69 (0.674-0.687)	1	0.79277	0.10468	1	0.223912	1	0.136	Kruskal
PUFA PC/MUFA PC		2.42 (2.343-2.69)	2.5 (1.158-2.569)	2.8 (2.67-2.875)	2.63 (2.544-2.752)	1	0.0939323	0.000453741	0.905558	0.10108	0.546912	0.00141	Kruskal
PUFA PC/SFA PC		0.88 (0.84-0.892)	0.91 (0.867-2.435)	0.87 (0.848-0.911)	0.84 (0.827-0.861)	0.618771	1	0.78315	0.956706	0.0132705	0.150513	0.0389	Kruskal
SFA PC	Sum of PCs with only saturated fatty acid residues	0.8 (0.794-0.808)	0.8 (0.765-1.053)	0.78 (0.76-0.785)	0.81 (0.793-0.82)	1	0.24655	0.0899422	1	1	0.0268318	0.0313	Kruskal
Total PC + SM		1.87 (1.837-1.87)	1.84 (1.8-9.062)	1.81 (1.73-1.825)	1.83 (1.797-1.86)	1	0.120676	0.111839	0.864388	1	0.733241	0.0904	Kruskal
Total amino acids		5737 (+/-338.763)	4703.678 (+/-1501.165)	5867.574 (+/-838.361)	5669.222 (+/-473.919)	0.216164	0.993822	0.999278	0.0182721	0.117858	0.958647	0.023	ANOVA
Total AC/C0	Ratio of the sum of all acylcarnitines to free carnitine	1.243 (+/-0.078)	1.082 (+/-0.243)	1.265 (+/-0.097)	1.182 (+/-0.073)	0.192574	0.992083	0.872378	0.0133792	0.412525	0.513769	0.02	ANOVA
Total AC DC/Total AC	Ratio of all dicarboxylicacylcarnitines to all acylcarnitines	0.198 (+/-0.006)	0.188 (+/-0.019)	0.192 (+/-0.009)	0.202 (+/-0.006)	0.362182	0.750666	0.928976	0.771303	0.0352012	0.172323	0.041	ANOVA
Total AC OH/Total AC	Ratio of hydroxylated and nonhydroxylated acylcarnitines	0.112 (+/-0.003)	0.112 (+/-0.008)	0.12 (+/-0.006)	0.118 (+/-0.007)	0.999998	0.0832484	0.272012	0.0101993	0.0998749	0.923189	0.0061	ANOVA
Total lysoPC		7.72 (7.415-7.845)	7.93 (7.186-10.325)	7.56 (7.32-7.77)	7.33 (7.193-7.415)	1	1	1	0.419522	0.0836952	0.276051	0.15	Kruskal
Total lysoPC/Total.PC		4.26 (4.195-4.405)	4.05 (1.825-4.341)	4.39 (4.311-4.566)	4.28 (4.183-4.296)	1	0.478905	0.00761992	1	1	0.0577338	0.0138	Kruskal
Total PC		1.79 (1.768-1.79)	1.77 (1.723-5.942)	1.7 (1.676-1.732)	1.73 (1.718-1.781)	1	0.0239336	0.012171	0.672179	1	0.25632	0.0086	Kruskal
Total PC aa		0.97 (0.949-0.973)	0.96 (0.919-4.465)	0.89 (0.881-0.937)	0.92 (0.895-0.931)	1	0.0794727	0.0387251	0.295302	0.281096	1	0.0284	Kruskal
Total PC ae		0.81 (0.805-0.834)	0.82 (0.803-1.475)	0.79 (0.78-0.813)	0.82 (0.811-0.84)	1	0.315157	0.0145874	1	1	0.0225777	0.0122	Kruskal
Total SM		0.08 (0.077-0.085)	0.09 (0.072-3.11)	0.08 (0.073-0.096)	0.08 (0.078-0.09)	1	1	1	1	1	1	0.92	Kruskal
Total SM/Total SM PC		0.04 (0.042-0.046)	0.05 (0.041-0.338)	0.05 (0.042-0.053)	0.05 (0.043-0.051)	1	1	1	1	1	1	0.888	Kruskal
Total SM/Total PC		0.04 (0.044-0.048)	0.05 (0.042-0.512)	0.05 (0.043-0.056)	0.05 (0.045-0.053)	1	1	1	1	1	1	0.862	Kruskal
Total SM non OH		0.05 (0.049-0.056)	0.06 (0.05-2.765)	0.06 (0.052-0.067)	0.06 (0.052-0.059)	0.240355	0.299035	1	1	0.670532	0.847541	0.239	Kruskal
Total SM OH		0.03 (0.03-0.031)	0.03 (0.023-0.347)	0.02 (0.02-0.028)	0.03 (0.025-0.033)	1	0.235742	0.643272	1	1	0.301505	0.207	Kruskal
Total SM OH/Total SM non OH	Ratio of hydroxylated and nonhydroxylated sphingomyelins	0.575 (+/-0.044)	0.335 (+/-0.163)	0.434 (+/-0.129)	0.539 (+/-0.105)	0.00638001	0.163437	0.959113	0.1994	0.00352954	0.197022	0.0012	ANOVA
Tyr/Phe		1.04 (1.004-1.056)	1.01 (0.974-1.037)	0.99 (0.97-1.031)	1.04 (1.017-1.054)	0.875113	0.355922	1	1	0.855495	0.252863	0.233	Kruskal
